# Supplementary material for: Visceral Fat, Metabolic Health, and Lifestyle Factors in Obstructive Bronchial Diseases: Insights from Bioelectrical Impedance Analysis
Source: Nutrients. 2025 Mar 14;17(6):1024. doi: 10.3390/nu17061024 (PMC11945945; doi:10.3390/nu17061024)
Supplement: Supplementary file 1 [file nutrients-17-01024-s001.zip]

Archive with 1 entries (1 files):
- nutrients-3517811-supplementary.pdf
